# Supplementary material for: Comparative Investigation of the Chemiluminescent Properties of a Dibrominated Coelenterazine Analog
Source: Int J Mol Sci. 2022 Jul 30;23(15):8490. doi: 10.3390/ijms23158490 (PMC9369366; doi:10.3390/ijms23158490)
Supplement: Supplementary file 1 [file ijms-23-08490-s001.zip]

Archive with 1 entries (1 files):
- ijms-1832584-supplementary.pdf
